# Supplementary material for: Data set in support of neurotoxicity of trimethyltin chloride by morphological and protein analysis
Source: Data Brief. 2016 Jan 16;6:706–9. doi: 10.1016/j.dib.2016.01.021 (PMC4773414; doi:10.1016/j.dib.2016.01.021)
Supplement: Supplementary file 1 — Supplementary material [file mmc1.zip]

Archive with 1 entries (1 files):
- Athor declaration_C.jpg
